# Supplementary material for: Genetic structure and conservation implications of Lancea tibetica (Mazaceae), a traditional Tibetan medicinal plant endemic to the Qinghai- Tibet Plateau
Source: BMC Plant Biol. 2025 Feb 18;25:222. doi: 10.1186/s12870-025-06258-7 (PMC11834613; doi:10.1186/s12870-025-06258-7)
Supplement: Supplementary file 1 — Additional file 1. [file 12870_2025_6258_MOESM1_ESM.xls]

## Sheet: Table S1
Additional file 1 Relative likelihood of the eight demographic models tested in this study.
Model	Parameters	Max log10(Likelihood)	AICi	Δi	Wi
Model1	4	-13412.7	61775.9	26356.9	0
Model2	5	-7837.34	36102.3	683.28	0
Model3	4	-13348	61477.7	26058.7	0
Model4	7	-7838.05	36109.5	690.51	0
Model5	8	-9225.52	42501.1	7082.07	0
Model6	8	-7836.21	36103.1	684.06	0
Model7	9	-8107.96	37356.5	1937.53	0
Model8	11	-7686.37	35419	0	1
Max log10(Likelihood) is the highest value among 60 independent runs for each model.
AICi, Δi and Wi were calculated following the methods shown in Excoffier et al.[42]
